# Supplementary material for: Delayed Vegetation Mortality After Wildfire: Insights from a Mediterranean Ecosystem
Source: Plants (Basel). 2025 Feb 27;14(5):730. doi: 10.3390/plants14050730 (PMC11902081; doi:10.3390/plants14050730)
Supplement: Supplementary file 1 [file plants-14-00730-s001.zip]

Archive with 1 entries (1 files):
- plants-3487697-supplementary.pdf
